# Supplementary material for: MRI-Based Radiomics Analysis for the Pretreatment Prediction of Pathologic Complete Tumor Response to Neoadjuvant Systemic Therapy in Breast Cancer Patients: A Multicenter Study
Source: Cancers (Basel). 2021 May 18;13(10):2447. doi: 10.3390/cancers13102447 (PMC8157878; doi:10.3390/cancers13102447)
Supplement: Supplementary file 1 [file cancers-13-02447-s001.zip]

Archive with 1 entries (1 files):
- cancers-1153703_supp_for_XML.pdf
